# Supplementary material for: Harm reduction strategies in acute care for people who use alcohol and/or drugs: A scoping review
Source: PLoS One. 2023 Dec 15;18(12):e0294804. doi: 10.1371/journal.pone.0294804 (PMC10723714; doi:10.1371/journal.pone.0294804)
Supplement: S1 Table — (XLSX) [file pone.0294804.s001.xlsx]

## Sheet: Sheet1
	MEDLINE All (Ovid)		Embase (Elsevier Embase.com)		CINAHL with Full Text (EBSCOhost) - search mode: Boolean/Phrase		PsycINFO (EBSCOhost)		Scopus (Elsevier Scopus.com)
1	Harm Reduction/	1	'harm reduction'/exp	1	(MH "Harm Reduction")	1	DE "Harm Reduction"
2	(harm* adj2 reduc*).ti,ab,kw,kf.	2	(harm* NEAR/2 reduc*):ti,ab,kw	2	(harm* N2 reduc*)	2	(harm* N2 reduc*)	1	TITLE-ABS-KEY((harm* W/2 (reduc* OR minimiz* OR minimis*)) OR stigma* OR destigma* OR "de-stigma" OR (addiction* W/2 (consultation* OR counsel* OR therap* OR treatment* OR service*)) OR "medication assisted therap*" OR "medication assisted treatment*" OR "opiate substitution*" OR "opiate replacement*" OR "opioid* substitution*" OR "opioid* replacement*" OR "opioid agonist*" OR methadone OR bupren…
3	(harm* adj2 (minimiz* or minimis*)).ti,ab,kw,kf.	3	(harm* NEAR/2 (minimiz* OR minimis*)):ti,ab,kw	3	(harm* N2 (minimiz* OR minimis*))	3	(harm* N2 (minimiz* OR minimis*))
4	or/1-3	4	#1 OR #2 OR #3	4	S1 OR S2 OR S3	4	S1 OR S2 OR S3
5	(stigma* or destigma* or de-stigma*).ti,ab,kw,kf.	5	(stigma* OR destigma* OR 'de-stigma*'):ti,ab,kw	5	(stigma* OR destigma* OR "de-stigma*")	5	(stigma* OR destigma* OR "de-stigma*")
6	(addiction* adj2 (consultation* or counsel* or therap* or treatment* or service*)).ti,ab,kw,kf.	6	(addiction* NEAR/2 (consultation* OR counsel* OR therap* OR treatment* OR service*)):ti,ab,kw	6	(addiction* N2 (consultation* OR counsel* OR therap* OR treatment* OR service*))	6	(addiction* N2 (consultation* OR counsel* OR therap* OR treatment* OR service*))
7	Opiate Substitution Treatment/	7	'opiate substitution treatment'/exp	7	(MH "Addictions Nursing")	7	DE "Medication-Assisted Treatment"
		8	'methadone treatment'/exp			8	DE "Methadone Maintenance"
8	(medication assisted therap* or medication assisted treatment*).ti,ab,kw,kf.	9	('medication assisted therap*' OR 'medication assisted treatment*'):ti,ab,kw	8	("medication assisted therap*" OR "medication assisted treatment*")	9	("medication assisted therap*" OR "medication assisted treatment*")
9	(opiate substitution* or opiate replacement* or opioid* substitution* or opioid* replacement* or opioid agonist?).ti,ab,kw,kf.	10	('opiate substitution*' OR 'opiate replacement*' OR 'opioid* substitution*' OR 'opioid* replacement*' OR 'opioid agonist$'):ti,ab,kw	9	("opiate substitution*" OR "opiate replacement*" OR "opioid* substitution*" OR "opioid* replacement*" OR "opioid agonist#")	10	("opiate substitution*" OR "opiate replacement*" OR "opioid* substitution*" OR "opioid* replacement*" OR "opioid agonist#")
10	(methadone or buprenorphine or naloxone).ti,ab,kw,kf.	11	(methadone OR buprenorphine OR naloxone):ti,ab,kw	10	(methadone OR buprenorphine OR naloxone)	11	(methadone OR buprenorphine OR naloxone)
11	non-abstinence.ti,ab,kw,kf.	12	('non-abstinence'):ti,ab,kw	11	("non-abstinence")	12	("non-abstinence")
12	or/7-11	13	#7 OR #8 OR #9 OR #10 OR #11 OR #12	12	S7 OR S8 OR S9 OR S10 OR S11	13	S7 OR S8 OR S9 OR S10 OR S11 OR S12
13	Needle-Exchange Programs/			13	(MH "Needle Exchange Programs")	14	DE "Needle Exchange Programs"
14	((needle* or syringe*) adj2 (exchange* or clean* or steril*)).ti,ab,kw,kf.	14	((needle* OR syringe*) NEAR/2 (exchange* OR clean* OR steril*)):ti,ab,kw	14	((needle* OR syringe*) N2 (exchange* OR clean* OR steril*))	15	((needle* OR syringe*) N2 (exchange* OR clean* OR steril*))
15	(supervi?ed adj2 (inject* or consum*)).ti,ab,kw,kf.	15	(supervi?ed NEAR/2 (inject* OR consum*)):ti,ab,kw	15	(supervi?ed N2 (inject* OR consum*))	16	(supervi?ed N2 (inject* OR consum*))
16	(consumption adj3 site?).ti,ab,kw,kf.	16	(consumption NEAR/3 site$):ti,ab,kw	16	(consumption N3 site#)	17	(consumption N3 site#)
17	overdose prevention site?.ti,ab,kw,kf.	17	'overdose prevention site$':ti,ab,kw	17	("overdose prevention site#")	18	("overdose prevention site#")
18	or/13-17	18	#14 OR #15 OR #16 OR #17	18	S13 OR S14 OR S15 OR S16 OR S17	19	S14 OR S15 OR S16 OR S17 OR S18
19	exp Continuity of Patient Care/	19	'retention in care'/exp	19	(MH "Continuity of Patient Care+")	20	DE "Continuum of Care"
						21	DE "Discharge Planning"
						22	DE "Aftercare"
20	((care or healthcare) adj2 (retention or retain* or continuity or continuum)).ti,ab,kw,kf.	20	((care OR healthcare) NEAR/2 (retention OR retain* OR continuity OR continuum)):ti,ab,kw	20	((care OR healthcare) N2 (retention OR retain* OR continuity OR continuum))	23	((care OR healthcare) N2 (retention OR retain* OR continuity OR continuum))
21	(aftercare or handoff or hand-off or patient transition* or patient transfer*).ti,ab,kw,kf.	21	(aftercare OR handoff OR 'hand-off' OR 'patient transition*' OR 'patient transfer*'):ti,ab,kw	21	(aftercare OR handoff OR "hand-off" OR "patient transition*" OR "patient transfer*")	24	(aftercare OR handoff OR "hand-off" OR "patient transition*" OR "patient transfer*")
22	(leav* against medical advice or left against medical advice or (leav* adj2 early) or (left adj2 early) or abscond* or (early adj discharge*)).ti,ab,kw,kf.	22	('leav* against medical advice' OR 'left against medical advice' OR (leav* NEAR/2 early) OR (left NEAR/2 early) OR abscond* OR (early NEAR/1 discharge*)):ti,ab,kw	22	("leav* against medical advice" OR "left against medical advice" OR (leav* N2 early) OR (left N2 early) OR abscond* OR (early N1 discharge*))	25	("leav* against medical advice" OR "left against medical advice" OR (leav* N2 early) OR (left N2 early) OR abscond* OR (early N1 discharge*))
23	or/19-22	23	#19 OR #20 OR #21 OR #22	23	S19 OR S20 OR S21 OR S22	26	S20 OR S21 OR S22 OR S23 OR S24 OR S25
24	((staff or worker* or employee* or system) adj3 (cultur* or attitude* or belief* or misconception* or perception* or perceiv* or resist* or educat* or train* or language)).ti,ab,kw,kf.	24	((staff OR worker* OR employee* OR system) NEAR/3 (cultur* OR attitude* OR belief* OR misconception* OR perception* OR perceiv* OR resist* OR educat* OR train* OR language)):ti,ab,kw	24	((staff OR worker* OR employee* OR system) N3 (cultur* OR attitude* OR belief* OR misconception* OR perception* OR perceiv* OR resist* OR educat* OR train* OR language))	27	((staff OR worker* OR employee* OR system) N3 (cultur* OR attitude* OR belief* OR misconception* OR perception* OR perceiv* OR resist* OR educat* OR train* OR language))
25	or/4-6,12,18,23-24	25	#5 OR #6 OR #13 OR #18 OR #23 OR #24	25	S5 OR S6 OR S12 OR S18 OR S23 OR S24	28	S5 OR S6 OR S13 OR S19 OR S26 OR 27
26	exp Hospitalization/	26	'hospitalization'/exp	26	(MH "Hospitalization")	29	DE "Hospitalization"
27	Inpatients/	27	'hospital patient'/de	27	(MH "Inpatients")	30	DE "Hospital Admission"
						31	DE "Psychiatric Hospitalization"
						32	DE "Hospitalized Patients"
28	(admitted or admission* or hospitalis* or hospitaliz* or inpatient* or in-patient* or overnight*).ti,ab,kw,kf.	28	(admitted OR admission* OR hospitalis* OR hospitaliz* OR inpatient* OR 'in-patient*' OR overnight*):ti,ab,kw	28	(admitted OR admission* OR hospitalis* OR hospitaliz* OR inpatient* OR overnight*)	33	(admitted OR admission* OR hospitalis* OR hospitaliz* OR inpatient* OR overnight*)	2	TITLE-ABS-KEY(admitted OR admission* OR hospitalis* OR hospitaliz* OR inpatient* OR overnight* OR "emergency department*" OR "emergency room*" OR "emergency unit*" OR "emergency ward*" OR "accident and emergency")
29	(emergency department* or emergency room* or emergency unit? or emergency ward* or "accident and emergency").ti,ab,kw,kf.	29	('emergency department*' OR 'emergency room*' OR 'emergency unit$' OR 'emergency ward*' OR 'accident and emergency'):ti,ab,kw	29	("emergency department*" OR "emergency room*" OR "emergency unit#" OR "emergency ward*" OR "accident and emergency")	34	("emergency department*" OR "emergency room*" OR "emergency unit#" OR "emergency ward*" OR "accident and emergency")
30	or/26-29	30	#26 OR #27 OR #28 OR #29	30	S26 OR S27 OR S28 OR S29	35	S29 OR S30 OR S31 OR S32 OR S33 OR S34
31	Alcoholics/	31	'drug dependence'/exp	31	(MH "Substance Abusers+")	36	DE "Drug Abuse"
32	Drug Users/	32	'injection drug user'/exp	32	(MH "Substance Dependence")	37	DE "Drug Dependency"
		33	'recreational drug use'/exp			38	DE "Opioid Use Disorder"
						39	DE "Alcohol Use Disorder"
						40	DE "Substance Use Disorder"
33	("people who use drugs" or "persons who use drugs" or pwud).ti,ab,kw,kf.	34	('people who use drugs' OR 'persons who use drugs' OR pwud):ti,ab,kw	33	("people who use drugs" OR "persons who use drugs" OR pwud)	41	("people who use drugs" OR "persons who use drugs" OR pwud)	3	TITLE-ABS-KEY("people who use drugs" OR "persons who use drugs" OR pwud OR "people who inject drugs" OR "persons who inject drugs" OR "people who use alcohol" OR "persons who use alcohol" OR pwua OR ((drug OR drugs OR substance* OR opioid* OR opiate* OR alcohol) W/2 (abuse* OR "use" OR user OR users* OR addict* OR involve* OR depend* OR habit*)) OR alcoholic* OR alcoholism OR addict OR addicts OR…
34	("people who inject drugs" or "persons who inject drugs").ti,ab,kw,kf.	35	('people who inject drugs' OR 'persons who inject drugs'):ti,ab,kw	34	("people who inject drugs" OR "persons who inject drugs")	42	("people who inject drugs" OR "persons who inject drugs")
35	("people who use alcohol" or "persons who use alcohol" or pwua).ti,ab,kw,kf.	36	('people who use alcohol' OR 'persons who use alcohol' OR pwua):ti,ab,kw	35	("people who use alcohol" OR "persons who use alcohol" OR pwua)	43	("people who use alcohol" OR "persons who use alcohol" OR pwua)
36	((drug or drugs or substance* or opioid* or opiate* or alcohol) adj2 (abuse* or "use" or user or users* or addict* or involve* or depend* or habit*)).ti,ab,kw,kf.	37	((drug OR drugs OR substance* OR opioid* OR opiate* OR alcohol) NEAR/2 (abuse* OR 'use' OR user OR users* OR addict* OR involve* OR depend* OR habit*)):ti,ab,kw	36	((drug OR drugs OR substance* OR opioid* OR opiate* OR alcohol) N2 (abuse* OR "use" OR user OR users* OR addict* OR involve* OR depend* OR habit*))	44	((drug OR drugs OR substance* OR opioid* OR opiate* OR alcohol) N2 (abuse* OR "use" OR user OR users* OR addict* OR involve* OR depend* OR habit*))
37	(alcoholic* or alcoholism).ti,ab,kw,kf.	38	(alcoholic* OR alcoholism):ti,ab,kw	37	(alcoholic* OR alcoholism)	45	(alcoholic* OR alcoholism)
38	(addict or addicts or addiction*).ti,ab,kw,kf.	39	(addict OR addicts OR addiction*):ti,ab,kw	38	(addict OR addicts OR addiction*)	46	(addict OR addicts OR addiction*)
39	overdose*.ti,ab,kw,kf.	40	overdose*:ti,ab,kw	39	overdose*	47	overdose*
40	or/31-39	41	#31 OR #32 OR #33 OR #34 OR #35 OR #36 OR #37 OR #38 OR #39 OR #40	40	S31 OR S32 OR S33 OR S34 OR S35 OR S36 OR S37 OR S38 OR S39	48	S36 OR S37 OR S38 OR S39 OR S40 OR S41 OR S42 OR S43 OR S44 OR S45 OR S46 OR S47	4	#1 AND #2 AND #3
41	25 and 30 and 40	42	#25 AND #30 AND #41	41	S25 AND S30 AND S40	49	S28 AND S35 AND S48	5	#4 AND NOT (INDEX(medline) OR INDEX(embase))
	6519 results 2021-07-07		8795 results 2021-07-07		2358 results 2021-07-07		3568 results 2021-07-07		479 results 2021-07-07
									Full string:
									((TITLE-ABS-KEY((harm* W/2 (reduc* OR minimiz* OR minimis*)) OR stigma* OR destigma* OR "de-stigma" OR (addiction* W/2 (consultation* OR counsel* OR therap* OR treatment* OR service*)) OR "medication assisted therap*" OR "medication assisted treatment*" OR "opiate substitution*" OR "opiate replacement*" OR "opioid* substitution*" OR "opioid* replacement*" OR "opioid agonist*" OR methadone OR bupr…
